# Supplementary material for: Phenotypic and genetic insights into efflux pump mechanism in Mycoplasma anserisalpingitidis
Source: Front Microbiol. 2023 Jul 11;14:1216893. doi: 10.3389/fmicb.2023.1216893 (PMC10371760; doi:10.3389/fmicb.2023.1216893)
Supplement: Supplementary file 1 [file Data_Sheet_1.xlsx]

## Sheet: Dataset S1
	Dataset S1. The initial MIC values of the parent and in vitro cultivated mutant strains.
	Parent strain					Mutant strain
	Sample name	Accessibility	Antibiotic	Range of the antibiotic concentration (µg/ml)	Initial MIC of the parent strain	Sample name	Accessibility	Antibiotic	Range of the antibiotic concentration (µg/ml)	Initial MIC of the mutant strain
	MycAv 668	SRX7583695	fluoroquinolone (enrofloxacin)	0.039-10.000	0.312	MycAv668-M1	BioProject ID: PRJNA912395	fluoroquinolone (enrofloxacin)	0.039-10.000	2.5
			lincosamide (lincomycin)	0.250-64.000	≤ 0,250	MycAv668-M2	BioProject ID: PRJNA912395	lincosamide (lincomycin)	0.250-64.000	8
			pleuromutilin (tiamulin)	0.039-10.000	0.156	MycAv668-M6	BioProject ID: PRJNA912395	pleuromutilin (tiamulin)	0.039-10.000	> 10.000
			macrolide (tilmicosin)	0.250-64.000	≤ 0,250	MycAv668-M3	BioProject ID: PRJNA912395	macrolide (tilmicosin)	0.250-64.000	16
			macrolide (tylosin)	0.250-64.000	≤ 0,250	MycAv668-M5	BioProject ID: PRJNA912395	macrolide (tylosin)	0.250-64.000	2
			macrolide (tylvalosin)	0.250-64.000	≤ 0,250	MycAv668-M4	BioProject ID: PRJNA912395	macrolide (tylvalosin)	0.250-64.000	4
	MycAv 65	SRX9772795	fluoroquinolone (enrofloxacin)	0.039-10.000	1.25	MycAv65-M1	BioProject ID: PRJNA912395	fluoroquinolone (enrofloxacin)	0.039-10.000	2.5
	MycAv 63	SRX9772793	fluoroquinolone (enrofloxacin)	0.039-10.000	0.625	MycAv63-M1	BioProject ID: PRJNA912395	fluoroquinolone (enrofloxacin)	0.039-10.000	2.5
			lincosamide (lincomycin)	0.250-64.000	0.5	MycAv63-M2	BioProject ID: PRJNA912395	lincosamide (lincomycin)	0.250-64.000	> 64.000
	MycAv 55	SRX7583629	lincosamide (lincomycin)	0.250-64.000	1	MycAv55-M2	BioProject ID: PRJNA912395	lincosamide (lincomycin)	0.250-64.000	8
			pleuromutilin (tiamulin)	0.039-10.000	0.156	MycAv55-M6	BioProject ID: PRJNA912395	pleuromutilin (tiamulin)	0.039-10.000	5
			macrolide (tilmicosin)	0.250-64.000	≤ 0.250	MycAv55-M3	BioProject ID: PRJNA912395	macrolide (tilmicosin)	0.250-64.000	> 128.000
			macrolide (tylosin)	0.250-64.000	≤ 0.250	MycAv55-M5	BioProject ID: PRJNA912395	macrolide (tylosin)	0.250-64.000	1
			macrolide (tylvalosin)	0.250-64.000	≤ 0.250	MycAv55-M4	BioProject ID: PRJNA912395	macrolide (tylvalosin)	0.250-64.000	1
	MycAv 50	SRX7583693	pleuromutilin (tiamulin)	0.039-10.000	0.078	MycAv50-M6	BioProject ID: PRJNA912395	pleuromutilin (tiamulin)	0.039-10.000	0.312
			macrolide (tilmicosin)	0.250-64.000	0.5	MycAv50-M3	BioProject ID: PRJNA912395	macrolide (tilmicosin)	0.250-64.000	8
			macrolide (tylosin)	0.250-64.000	0.5	MycAv50-M5	BioProject ID: PRJNA912395	macrolide (tylosin)	0.250-64.000	8
			macrolide (tylvalosin)	0.250-64.000	≤ 0.250	MycAv50-M4	BioProject ID: PRJNA912395	macrolide (tylvalosin)	0.250-64.000	8

## Sheet: Dataset S2
	Dataset S2. Minimum inhibitory concentration (MIC) values in the in the presence and absence of different efflux pump inhibitors: carbonyl cyanide m-chlorophenylhydrazine (CCCP), orthovanadate (OV) and reserpine (RSP).
				initial MIC
		Field isolates with decreased antibiotic susceptibility		Two-fold dilution series			Modified dilution method
	Antibiotics	Strain	Accessibility	without efflux pump inhibitor (µg/ml)	Range of the antibiotic concentration (µg/ml)	with CCCP (µg/ml)	without efflux pump inhibitor (µg/ml) - in modified dilution series	Range of the antibiotic concentration in modified dilution method (µg/ml)	with CCCP (µg/ml)	with OV (µg/ml)	with R (µg/ml)
	fluoroquinolone (enrofloxacin)	MycAv 47	SRX7583671	5	0.039-10.000	2.5	3.45	2.210-5.000	n.e.	2.5	3.45
		MycAv 70	SRX7583639	5	0.039-10.000	2.5	5	4.370-10.000	n.e.	≤4.370	≤4.370
		MycAv 91	SRX7583648	5	0.039-10.000	2.5	4.07	2.210-5.000	n.e.	3.14	4.07
	lincosamide (lincomycin)	MycAv 47	SRX7583671	> 128.000	0.250-128.000	> 128.000	> 128.000	56.000-128.000	n.e.	> 128.000	> 128.000
		MycAv 67	SRX7583635	> 128.000	0.250-128.000	> 128.000	> 128.000	56.000-128.000	n.e.	> 128.000	> 128.000
		MycAv 68	SRX7583636	> 128.000	0.250-128.000	> 128.000	> 128.000	56.000-128.000	n.e.	> 128.000	> 128.000
	pleuromutilin (tiamulin)	MycAv 47	SRX7583671	0.625	0.039-10.000	0.312	0.625	0.273-0.625	n.e.	0.507	0.351
		MycAv 67	SRX7583635	0.625	0.039-10.000	0.312	0.429	0.273-0.625	n.e.	0.273	0.429
		MycAv 68	SRX7583636	0.625	0.039-10.000	0.625	0.625	0.273-0.625	n.e.	0.351	0.625
	macrolide (tilmicosin)	MycAv 177	NZ_CP041664.1	> 128.000	0.250-128.000	> 128.000	> 128.000	56.000-128.000	n.e.	> 128.000	> 128.000
		MycAv 67	SRX7583635	> 128.000	0.250-128.000	> 128.000	> 128.000	56.000-128.000	n.e.	> 128.000	> 128.000
		MycAv 68	SRX7583636	> 128.000	0.250-128.000	> 128.000	> 128.000	56.000-128.000	n.e.	> 128.000	> 128.000
	macrolide (tylosin)	MycAv 177	NZ_CP041664.1	> 64.000	0.250-64.000	32	60	28.000-64.000	n.e.	36	64
		MycAv 67	SRX7583635	> 128.000	0.250-128.000	> 128.000	> 128.000	56.000-128.000	96	96	> 128.000
		MycAv 68	SRX7583636	> 128.000	0.250-128.000	> 128.000	> 128.000	56.000-128.000	n.e.	> 128.000	> 128.000
	macrolide (tylvalosin)	MycAv 177	NZ_CP041664.1	4	0.250-64.000	2	3.5	1.750-4.000	n.e.	2.25	3
		MycAv 67	SRX7583635	4	0.250-64.000	4	6	3.500-8.000	5.5	≤3.500	≤3.500
		MycAv 68	SRX7583636	4	0.250-64.000	2	3.75	1.750-4.000	n.e.	3.25	3.75
		In vitro cultivated mutant strains		without efflux pump inhibitor (µg/ml) - in two-fold dilution series		with CCCP (µg/ml)	without efflux pump inhibitor (µg/ml) - in modified dilution series			with OV (µg/ml)	with R (µg/ml)
	fluoroquinolone (enrofloxacin)	MYCAV668-M1	BioProject ID: PRJNA912395; Sample name: MYCAV668-M1	2.5	0.039-10.000	2.5	3.76	2.210-5.000	n.e.	2.5	3.14
		MYCAV65-M1	BioProject ID: PRJNA912395; Sample name: MYCAV65-M1	2.5	0.039-10.000	2.5	3.76	2.210-5.000	n.e.	2.5	3.14
		MYCAV63-M1	BioProject ID: PRJNA912395; Sample name: MYCAV63-M1	2.5	0.039-10.000	2.5	2.83	2.210-5.000	n.e.	≤2.210	2.83
	lincosamide (lincomycin)	MYCAV668-M2	BioProject ID: PRJNA912395; Sample name: MYCAV668-M2	8	0.250-64.000	4	9	7.000-16.000	n.e.	≤7.000	8
		MYCAV55-M2	BioProject ID: PRJNA912395; Sample name: MYCAV55-M2	8	0.250-64.000	1	8	7.000-16.000	n.e.	7	7
		MYCAV63-M2	BioProject ID: PRJNA912395; Sample name: MYCAV63-M2	> 64.000	0.250-64.000	0.5	> 64.000	28.000-64.000	n.e.	> 64.000	> 64.000
	pleuromutilin (tiamulin)	MYCAV668-M6	BioProject ID: PRJNA912395; Sample name: MYCAV668-M6	> 10.000	0.039-10.000	0.625	13.75	7.000-16.000	n.e.	10	13.75
		MYCAV55-M6	BioProject ID: PRJNA912395; Sample name: MYCAV55-M6	5	0.039-10.000	2.5	8.125	4.370-10.000	n.e.	8.125	8.125
		MYCAV50-M6	BioProject ID: PRJNA912395; Sample name: MYCAV50-M6	0.312	0.039-10.000	0.156	0.625	0.273-0.625	n.e.	0.351	0.625
	macrolide (tilmicosin)	MYCAV668-M3	BioProject ID: PRJNA912395; Sample name: MYCAV668-M3	16	0.250-64.000	4	24	14.000-32.000	n.e.	≤14.000	≤14.000
		MYCAV55-M3	BioProject ID: PRJNA912395; Sample name: MYCAV55-M3	> 128.000	0.250-128.000	64	88	56.000-128.000	n.e.	64	80
		MYCAV50-M3	BioProject ID: PRJNA912395; Sample name: MYCAV50-M3	8	0.250-64.000	4	11	14.000-32.000	n.e.	11	11
	macrolide (tylosin)	MYCAV668-M5	BioProject ID: PRJNA912395; Sample name: MYCAV668-M5	2	0.250-64.000	1	3	1.750-4.000	n.e.	≤1.750	3
		MYCAV55-M5	BioProject ID: PRJNA912395; Sample name: MYCAV55-M5	1	0.250-64.000	0.5	1.25	0.875-2.000	n.e.	≤0.875	1.125
		MYCAV50-M5	BioProject ID: PRJNA912395; Sample name: MYCAV50-M5	8	0.250-64.000	4	6.5	3.500-8.000	n.e.	3.5	6.5
	macrolide (tylvalosin)	MYCAV668-M4	BioProject ID: PRJNA912395; Sample name: MYCAV668-M4	4	0.250-64.000	2	4	1.750-4.000	n.e.	2.25	4
		MYCAV55-M4	BioProject ID: PRJNA912395; Sample name: MYCAV55-M4	1	0.250-64.000	0.5	1	1.750-4.000	n.e.	1	1.375
		MYCAV50-M4	BioProject ID: PRJNA912395; Sample name: MYCAV50-M4	8	0.250-64.000	4	5	3.500-8.000	n.e.	4.5	5
									n.e.: not examined

## Sheet: Dataset S3
		Dataset S3. Non-synonymous single nucleotide polymorphisms (nsSNPs) in the ABC efflux pump genes. In cases of in vitro cultivated mutants, you can see nsSNPs compared to the parent strains, while the genomes of the field isolates were compared to the M. anserisalpingitidis type strain (CP042295)
			Name of the protein						ATP-binding cassette domain-containing protein								ATP-binding cassette domain-containing protein				energy-coupling factor transporter transmembrane protein EcfT		ABC transporter ATP-binding protein		ATP-binding cassette domain-containing protein		ABC transporter permease subunit				ABC transporter permease subunit				ATP-binding cassette domain-containing protein								ABC transporter ATP-binding protein		ABC transporter ATP-binding protein		ABC transporter permease subunit		ABC transporter ATP-binding protein
			GenBank accession number						WP_146368471.1								WP_146368461.1				WP_146367439.1		WP_146368786.1		WP_226364443.1		WP_146368361.1				WP_146368222.1				QDY87225.1								WP_146368766.1		WP_146368557.1		WP_146368360.1		WP_146368785.1
			location of the protein coding gene in the genome according to the type strain (ATCC BAA-2147, GenBank accession number CP042295)						429 280 → 427 265								418 706 → 417 957				603 816 → 604 733		904 896 → 906 683		796 945 → 795 330		238 579 → 239 664				15 041 → 13 989				887 690 → 886 890								880 610 → 881 497		576 915 → 575 188		237 618 → 238 586		903 119 → 904 909
			nucleotide positions according to the numbering of the concerned gene of the type strain (ATCC BAA-2147, GenBank accession number CP042295)						250		786		789		1339		309		387		907		1069		1494		840		925		551		704		217		247		263		667		851		990		170		265
	Field isolates with decreased antibiotic susceptibility		fluoroquinolone (enrofloxacin)*	lincosamide (lincomycin)*	pleuromutilin (tiamulin)*	macrolide (tilmicosin)*	macrolide (tylosin)*	macrolide (tylvalosin)*	NSM	Amino acid	NSM	Amino acid	NSM	Amino acid	NSM	Amino acid	NSM	Amino acid	NSM	Amino acid	NSM	Amino acid	NSM	Amino acid	NSM	Amino acid	NSM	Amino acid	NSM	Amino acid	NSM	Amino acid	NSM	Amino acid	NSM	Amino acid	NSM	Amino acid	NSM	Amino acid	NSM	Amino acid	NSM	Amino acid	NSM	Amino acid	NSM	Amino acid	NSM
	MycAv 70	SRX7583639	5	2	0.625	> 64.000	4	≤ 0.250	G→T	Asp→Tyr					G→A	Val→Met							T→G	Ser→Ala	C→T	Ser→Leu	T→A	Asn→Lys	A→G	Lys→Glu	G→A	Arg→Lys	C→T	Thr→ Ile							G→C	Val→Leu	C→T	Ala→Val
	MycAv 47	SRX7583671	5	> 128.000	0.625	> 64.000	4	1	G→T	Asp→Tyr					G→A	Val→Met							T→G	Ser→Ala	C→T	Ser→Leu	T→A	Asn→Lys	A→G	Lys→Glu	G→A	Arg→Lys	C→T	Thr→ Ile	A→C	Asn→His	A→G	Thr→Ala	T→A	Phe→Tyr	G→C	Val→Leu	C→T	Ala→Val	A→T	Lys→Asn			A→G
	MycAv 91	SRX7583648	5	8	0.625	≤ 0.250	≤ 0.250	≤ 0.250							G→A	Val→Met							T→G	Ser→Ala	C→T	Ser→Leu			A→G	Lys→Glu			C→T	Thr→ Ile	A→C	Asn→His	A→G	Thr→Ala	T→A	Phe→Tyr	G→C	Val→Leu	C→T	Ala→Val			T→C	Ile→Thr
	MycAv 67	SRX7583635	5	> 128.000	0.625	> 128.000	> 128.000	4	G→T	Asp→Tyr					G→A	Val→Met							T→G	Ser→Ala	C→T	Ser→Leu	T→A	Asn→Lys	A→G	Lys→Glu	G→A	Arg→Lys	C→T	Thr→ Ile	A→C	Asn→His	A→G	Thr→Ala	T→A	Phe→Tyr	G→C	Val→Leu	C→T	Ala→Val	A→T	Lys→Asn	T→C	Ile→Thr	A→G
	MycAv 68	SRX7583636	2.5	> 128.000	0.625	> 128.000	> 128.000	4	G→T	Asp→Tyr					G→A	Val→Met							T→G	Ser→Ala	C→T	Ser→Leu	T→A	Asn→Lys	A→G	Lys→Glu	G→A	Arg→Lys	C→T	Thr→ Ile	A→C	Asn→His	A→G	Thr→Ala	T→A	Phe→Tyr	G→C	Val→Leu			A→T	Lys→Asn	T→C	Ile→Thr	A→G
	MycAv 177	NZ_CP041664.1	2.5	2	0.625	> 128.000	> 64.000	4	G→T	Asp→Tyr													T→G	Ser→Ala	C→T	Ser→Leu	T→A	Asn→Lys	A→G	Lys→Glu			C→T	Thr→ Ile							G→C	Val→Leu	C→T	Ala→Val	A→T	Lys→Asn	T→C	Ile→Thr	A→G
	In vitro cultivated mutant strains
	MYCAV668-M1	BioProject ID: PRJNA912395; Sample name: MYCAV668-M1	2.5	n.e.	n.e.	n.e.	n.e.	n.e.									A→G	Lys→Arg	A→C	Asn→Thr
	MYCAV668-M2	BioProject ID: PRJNA912395; Sample name: MYCAV668-M2	n.e.	8	n.e.	n.e.	n.e.	n.e.									A→G	Lys→Arg	A→C	Asn→Thr
	MYCAV668-M6	BioProject ID: PRJNA912395; Sample name: MYCAV668-M6	n.e.	n.e.	> 10.000	n.e.	n.e.	n.e.
	MYCAV668-M3	BioProject ID: PRJNA912395; Sample name: MYCAV668-M3	n.e.	n.e.	n.e.	16	n.e.	n.e.									A→G	Lys→Arg	A→C	Asn→Thr
	MYCAV668-M5	BioProject ID: PRJNA912395; Sample name: MYCAV668-M5	n.e.	n.e.	n.e.	n.e.	2	n.e.
	MYCAV668-M4	BioProject ID: PRJNA912395; Sample name: MYCAV668-M4	n.e.	n.e.	n.e.	n.e.	n.e.	4									A→G	Lys→Arg	A→C	Asn→Thr
	MYCAV65-M1	BioProject ID: PRJNA912395; Sample name: MYCAV65-M1	2.5	n.e.	n.e.	n.e.	n.e.	n.e.													C→T	Arg→Trp
	MYCAV63-M1	BioProject ID: PRJNA912395; Sample name: MYCAV63-M1	2.5	n.e.	n.e.	n.e.	n.e.	n.e.
	MYCAV63-M2	BioProject ID: PRJNA912395; Sample name: MYCAV63-M2	n.e.	>64.000	n.e.	n.e.	n.e.	n.e.
	MYCAV55-M2	BioProject ID: PRJNA912395; Sample name: MYCAV55-M2	n.e.	8	n.e.	n.e.	n.e.	n.e.			T→A	Asp→Glu	T→A	His→Gln
	MYCAV55-M6	BioProject ID: PRJNA912395; Sample name: MYCAV55-M6	n.e.	n.e.	5	n.e.	n.e.	n.e.			T→A	Asp→Glu	T→A	His→Gln
	MYCAV55-M3	BioProject ID: PRJNA912395; Sample name: MYCAV55-M3	n.e.	n.e.	n.e.	> 128.000	n.e.	n.e.			T→A	Asp→Glu	T→A	His→Gln
	MYCAV55-M5	BioProject ID: PRJNA912395; Sample name: MYCAV55-M5	n.e.	n.e.	n.e.	n.e.	1	n.e.			T→A	Asp→Glu	T→A	His→Gln
	MYCAV55-M4	BioProject ID: PRJNA912395; Sample name: MYCAV55-M4	n.e.	n.e.	n.e.	n.e.	n.e.	1			T→A	Asp→Glu	T→A	His→Gln
	MYCAV50-M6	BioProject ID: PRJNA912395; Sample name: MYCAV50-M6	n.e.	n.e.	0.312	n.e.	n.e.	n.e.
	MYCAV50-M3	BioProject ID: PRJNA912395; Sample name: MYCAV50-M3	n.e.	n.e.	n.e.	8	n.e.	n.e.
	MYCAV50-M5	BioProject ID: PRJNA912395; Sample name: MYCAV50-M5	n.e.	n.e.	n.e.	n.e.	8	n.e.
	MYCAV50-M4	BioProject ID: PRJNA912395; Sample name: MYCAV50-M4	n.e.	n.e.	n.e.	n.e.	n.e.	8
			*Field isolates with high initial MIC values highlighted in bold were submitted to efflux pump inhibition tests with the given antibiotics.
			n.e.: not examined
[truncated: 19 more columns]

## Sheet: Dataset_S4
		Dataset S4. Non-synonymous single nucleotide polymorphisms (nsSNPs) in previously described antibiotic resistance genes. In cases of in vitro cultivated mutants, you can see nsSNPs compared to the parent strains, while the genomes of the field isolates were compared to the M. anserisalpingitidis type strain (CP042295)
			Name of the gene						Ribosomal RNA**									Topoisomerase
									23S RNA									DNA gyrase subunit A (gyrA)
			GenBank accession number						OK166669.1									WP_146368689.1
			gene location in the genome of the type strain (ATCC BAA-2147, GenBank accession number CP042295)						940 733 → 943 625, 934 293 → 937 185									775 517 → 772 863
			nucleotide positions according to the numbering of the concerned gene of the type strain (ATCC BAA-2147, GenBank accession number CP042295)						179	434	544	793	1502	1568	2067	2457	2621	446
	Field isolates with decreased antibiotic susceptibility		fluoroquinolone (enrofloxacin)*	lincosamide (lincomycin)*	pleuromutilin (tiamulin)*	macrolide (tilmicosin)*	macrolide (tylosin)*	macrolide (tylvalosin)*										NSM	Amino acid
	MycAv 70	SRX7583639	5	2	0.625	> 64.000	4	≤ 0.250				G →A						C→T	Thr→Ile
	MycAv 47	SRX7583671	5	> 128.000	0.625	> 64.000	4	1							A → G			C→T	Thr→Ile
	MycAv 91	SRX7583648	5	8	0.625	≤ 0.250	≤ 0.250	≤ 0.250										C→T	Thr→Ile
	MycAv 67	SRX7583635	5	> 128.000	0.625	> 128.000	> 128.000	4				G →A	G → T		A → G
	MycAv 68	SRX7583636	2.5	> 128.000	0.625	> 128.000	> 128.000	4				G →A	G → T		A → G
	MycAv 177	NZ_CP041664.1	2.5	2	0.625	> 128.000	> 64.000	4				G →A	G → T
	In vitro cultivated mutant strains
	MYCAV668-M1	BioProject ID: PRJNA912395; Sample name: MYCAV668-M1	2.5	n.e.	n.e.	n.e.	n.e.	n.e.						C →T				C→T	Thr→Ile
	MYCAV668-M2	BioProject ID: PRJNA912395; Sample name: MYCAV668-M2	n.e.	8	n.e.	n.e.	n.e.	n.e.		A→G							C →T
	MYCAV668-M6	BioProject ID: PRJNA912395; Sample name: MYCAV668-M6	n.e.	n.e.	> 10.000	n.e.	n.e.	n.e.		A→G
	MYCAV668-M3	BioProject ID: PRJNA912395; Sample name: MYCAV668-M3	n.e.	n.e.	n.e.	16	n.e.	n.e.				G →A		C →T
	MYCAV668-M5	BioProject ID: PRJNA912395; Sample name: MYCAV668-M5	n.e.	n.e.	n.e.	n.e.	2	n.e.		A→G		G →A
	MYCAV668-M4	BioProject ID: PRJNA912395; Sample name: MYCAV668-M4	n.e.	n.e.	n.e.	n.e.	n.e.	4		A→G	G → A
	MYCAV65-M1	BioProject ID: PRJNA912395; Sample name: MYCAV65-M1	2.5	n.e.	n.e.	n.e.	n.e.	n.e.
	MYCAV63-M1	BioProject ID: PRJNA912395; Sample name: MYCAV63-M1	2.5	n.e.	n.e.	n.e.	n.e.	n.e.										C→T	Thr→Ile
	MYCAV63-M2	BioProject ID: PRJNA912395; Sample name: MYCAV63-M2	n.e.	> 64.000	n.e.	n.e.	n.e.	n.e.							A → G
	MYCAV55-M2	BioProject ID: PRJNA912395; Sample name: MYCAV55-M2	n.e.	8	n.e.	n.e.	n.e.	n.e.	A →T					C →T			C →T
	MYCAV55-M6	BioProject ID: PRJNA912395; Sample name: MYCAV55-M6	n.e.	n.e.	5	n.e.	n.e.	n.e.	A →T					C →T		G →A
	MYCAV55-M3	BioProject ID: PRJNA912395; Sample name: MYCAV55-M3	n.e.	n.e.	n.e.	> 128.000	n.e.	n.e.
	MYCAV55-M5	BioProject ID: PRJNA912395; Sample name: MYCAV55-M5	n.e.	n.e.	n.e.	n.e.	1	n.e.
	MYCAV55-M4	BioProject ID: PRJNA912395; Sample name: MYCAV55-M4	n.e.	n.e.	n.e.	n.e.	n.e.	1				G →A		C →T
	MYCAV50-M6	BioProject ID: PRJNA912395; Sample name: MYCAV50-M6	n.e.	n.e.	0.312	n.e.	n.e.	n.e.					G → T
	MYCAV50-M3	BioProject ID: PRJNA912395; Sample name: MYCAV50-M3	n.e.	n.e.	n.e.	8	n.e.	n.e.
	MYCAV50-M5	BioProject ID: PRJNA912395; Sample name: MYCAV50-M5	n.e.	n.e.	n.e.	n.e.	8	n.e.
	MYCAV50-M4	BioProject ID: PRJNA912395; Sample name: MYCAV50-M4	n.e.	n.e.	n.e.	n.e.	n.e.	8					G → T
			*Field isolates with high initial MIC values highlighted in bold were submitted to efflux pump inhibition tests with the given antibiotics.						**In case of 23S RNA, the previously described (Grózner et al., 2022) resistance markers are higlighted in bold.
			n.e.: not examined

## Sheet: Dataset S5
		Dataset S5. Non-synonymous mutations (NSMs) which were examined in all M. anserisalpingitidis strains with publicly available whole genome sequences and MIC values which were previously published (Grózner et al., 2016; 2022).
					Name of the protein						DNA gyrase subunit A (gyrA)			ATP-binding cassette domain-containing protein				ABC transporter ATP-binding protein		ATP-binding cassette domain-containing protein		ABC transporter permease subunit		ABC transporter permease subunit		ATP-binding cassette domain-containing protein
					GenBank accession number						WP_146368689.1			WP_146368471.1				WP_146368786.1		WP_226364443.1		WP_146368361.1		WP_146368222.1		QDY87225.1
					location of the protein coding gene in the genome according to the type strain (ATCC BAA-2147, GenBank accession number CP042295)						775 517 → 772 863			429 280 → 427 265				904 896 → 906 683		796 945 → 795 330		238 579 → 239 664		15 041 → 13 989		887 690 → 886 890
					Enrofloxacin*	Tilmicosin*	Tylosin*	Tylvalosin*	Lincomycin*	Tiamulin*	NSM		Amino Acid	NSM	Amino Acid	NSM	Amino Acid	NSM	Amino Acid	NSM	Amino Acid	NSM	Amino acid	NSM	Amino acid	NSM	Amino acid
		GenBank accession number	Strain ID	Sample of origin	MIC (µg/ml)	MIC (µg/ml)	MIC (µg/ml)	MIC (µg/ml)	MIC (µg/ml)	MIC (µg/ml)	445	446		250		1339		1069		1494		925		704		667
		CP042295	M. anserisalpingitidis type strain		0.312	≤0.250	≤0.250	≤0.250	1	0.312	A	C	Thr	G	Asp	G	Val	T	Ser	C	Ser	A	Lys	C	Thr	G	Val
		SRX7583626	MYCAV34	phallus lymph	1.25	4	1	≤0.250	4	0.312	G	C	Ala	T	Tyr	A	Met	T	Ser	T	Leu	G	Glu	T	Ile	C	Leu
		SRX7583627	MYCAV38	cloacal swab	2.5	≤0.250	≤0.250	≤0.250	2	0.156	G	C	Ala	G	Asp	G	Val	T	Ser	C	Ser	G	Glu	C	Thr	G	Val
		SRX7583660	MYCAV44	cloacal swab	2.5	>64.000	8	0.5	4	0.312	G	C	Ala	G	Asp	G	Val	G	Ala	C	Ser	A	Lys	C	Thr	G	Val
		SRX7583671	MYCAV47	lung, air sac	5	>64.000	4	1	>128.000	0.625	A	T	Ile	T	Tyr	A	Met	G	Ala	T	Leu	G	Glu	T	Ile	C	Leu
		SRX7583683	MYCAV49	phallus lymph	2.5	>64.000	8	0.5	4	0.039	G	C	Ala	G	Asp	G	Val	T	Ser	T	Leu	G	Glu	T	Ile	C	Leu
		SRX7583693	MYCAV50	phallus	10	0.5	0.5	≤0.250	4	0.078	A	T	Ile	G	Asp	G	Val	G	Ala	T	Leu	G	Glu	T	Ile	C	Leu
		SRX7583700	MYCAV51	phallus lymph	2.5	>64.000	8	0.5	4	0.039	G	C	Ala	G	Asp	G	Val	G	Ala	T	Leu	G	Glu	T	Ile	C	Leu
		SRX7583701	MYCAV53	phallus lymph	2.5	>64.000	8	0.5	4	0.156	G	C	Ala	T	Tyr	A	Met	G	Ala	T	Leu	G	Glu	T	Ile	C	Leu
		SRX7583628	MYCAV54	ovarian follicles	2.5	>64.000	8	0.5	4	0.156	G	C	Ala	T	Tyr	A	Met	G	Ala	T	Leu	G	Glu	T	Ile	C	Leu
		SRX7583629	MYCAV55	ovarian follicles	2.5	≤0.250	≤0.250	≤0.250	1	0.156	A	T	Ile	G	Asp	A	Met	T	Ser	C	Ser	A	Lys	C	Thr	G	Val
		SRX9772774	MYCAV56	phallus	1.25	>64.000	8	0.5	4	0.625	A	C	Thr	G	Asp	G	Val	T	Ser	C	Ser	A	Lys	C	Thr	G	Val
		SRX9772785	MYCAV61	phallus lymph	5	≤0.250	≤0.250	≤0.250	2	0.312	A	T	Ile	G	Asp	G	Val	T	Ser	C	Ser	A	Lys	C	Thr	G	Val
		SRX9772793	MYCAV63	tracheal swab	0.625	64	4	≤0.250	0.5	0.156	A	C	Thr	G	Asp	G	Val	T	Ser	C	Ser	A	Lys	C	Thr	G	Val
		SRX9772795	MYCAV65	phallus lymph	1.25	≤0.250	≤0.250	≤0.250	2	0.312	G	C	Ala	G	Asp	G	Val	T	Ser	C	Ser	G	Glu	C	Thr	G	Val
		SRX7583634	MYCAV66	phallus lymph	1.25	≤0.250	≤0.250	≤0.250	4	0.156	G	C	Ala	G	Asp	G	Val	T	Ser	T	Leu	A	Lys	C	Thr	G	Val
		SRX7583635	MYCAV67	phallus lymph	5	>128.000	>128.000	4	>128.000	0.625	A	T	Ile	T	Tyr	A	Met	G	Ala	T	Leu	G	Glu	T	Ile	C	Leu
		SRX7583636	MYCAV68	phallus lymph	2.5	>128.000	>128.000	4	>128.000	0.625	G	C	Ala	T	Tyr	A	Met	G	Ala	T	Leu	G	Glu	T	Ile	C	Leu
		SRX7583637	MYCAV69	phallus lymph	2.5	>64.000	8	1	4	0.625	G	C	Ala	G	Asp	G	Val	G	Ala	T	Leu	G	Glu	T	Ile	C	Leu
		SRX7583639	MYCAV70	phallus lymph	5	>64.000	4	≤0.250	2	0.625	A	T	Ile	T	Tyr	A	Met	G	Ala	T	Leu	G	Glu	T	Ile	C	Leu
		SRX7583640	MYCAV71	phallus lymph	1.25	>64.000	8	0.5	2	0.156	A	C	Thr	G	Asp	G	Val	T	Ser	C	Ser	A	Lys	C	Thr	G	Val
		SRX9772796	MYCAV72	phallus lymph	5	>64.000	8	0.5	4	0.156	G	C	Ala	G	Asp	A	Met	T	Ser	C	Ser	A	Lys	C	Thr	G	Val
		SRX7583643	MYCAV75	phallus lymph	5	≤0.250	≤0.250	≤0.250	4	0.156	G	C	Ala	G	Asp	G	Val	G	Ala	C	Ser	A	Lys	C	Thr	G	Val
		SRX7583644	MYCAV76	phallus lymph	2.5	>64.000	8	0.5	8	0.312	G	C	Ala	G	Asp	G	Val	G	Ala	C	Ser	G	Glu	T	Ile	G	Val
		SRX7583648	MYCAV91	phallus	5	≤0.250	≤0.250	≤0.250	8	0.625	A	T	Ile	G	Asp	A	Met	G	Ala	T	Leu	G	Glu	T	Ile	C	Leu
		SRX6426231	MYCAV93	phallus	0.625	≤0.250	≤0.250	≤0.250	2	0.312	A	C	Thr	G	Asp	G	Val	T	Ser	C	Ser	A	Lys	C	Thr	G	Val
		SRX9772797	MYCAV94	cloacal swab	2.5	≤0.250	≤0.250	≤0.250	4	0.625	G	C	Ala	T	Tyr	A	Met	T	Ser	C	Ser	G	Glu	T	Ile	G	Val
		NZ_CP041664.1	MYCAV177	phallus	2.5	>128.000	>64.000	4	2	0.625	A	T	Ile	T	Tyr	G	Val	G	Ala	T	Leu	G	Glu	T	Ile	C	Leu
		SRX9772798	MYCAV178	ovarian follicles	5	>64.000	4	0.5	2	0.312	A	T	Ile	G	Asp	G	Val	G	Ala	T	Leu	G	Glu	T	Ile	C	Leu
		SRX9772799	MYCAV179	tracheal swab	10	4	4	0.5	4	0.312	A	T	Ile	G	Asp	G	Val	T	Ser	T	Leu	A	Lys	C	Thr	G	Val
		SRX7583652	MYCAV180	phallus	5	>64.000	32	1	4	0.625	G	C	Ala	G	Asp	G	Val	T	Ser	C	Ser	A	Lys	T	Ile	G	Val
		SRX7583653	MYCAV202	cloacal swab	5	0.5	0.5	≤0.250	4	1.25	G	C	Ala	G	Asp	G	Val	T	Ser	C	Ser	A	Lys	C	Thr	G	Val
		SRX7583699	MYCAV665	cloacal swab	0.312	≤0.250	≤0.250	≤0.250	2	0.156	A	C	Thr	G	Asp	G	Val	T	Ser	C	Ser	A	Lys	C	Thr	G	Val
		SRX7583692	MYCAV666	cloacal swab	0.625	0.5	≤0.250	≤0.250	2	0.078	A	C	Thr	G	Asp	G	Val	T	Ser	C	Ser	A	Lys	C	Thr	G	Val
		SRX7583694	MYCAV667	cloacal swab	0.312	≤0.250	≤0.250	≤0.250	2	0.156	A	C	Thr	G	Asp	G	Val	T	Ser	C	Ser	A	Lys	C	Thr	G	Val
		SRX7583695	MYCAV668	cloacal swab	0.312	≤0.250	≤0.250	≤0.250	≤0.250	0.156	A	C	Thr	G	Asp	G	Val	T	Ser	C	Ser	A	Lys	C	Thr	G	Val
		SRX7583696	MYCAV669	cloacal swab	0.625	0.5	≤0.250	≤0.250	2	0.312	A	C	Thr	G	Asp	G	Val	T	Ser	C	Ser	A	Lys	T	Ile	G	Val
		SRX7583697	MYCAV670	cloacal swab	0.312	≤0.250	≤0.250	≤0.250	0.5	0.156	A	C	Thr	G	Asp	G	Val	T	Ser	C	Ser	A	Lys	T	Ile	G	Val
		SRX7583691	MYCAV675	cloacal swab	0.156	>64.000	64	2	4	0.312	A	C	Thr	G	Asp	G	Val	T	Ser	C	Ser	A	Lys	C	Thr	G	Val
		SRX7583698	MYCAV680	cloacal swab	0.312	≤0.250	≤0.250	≤0.250	2	0.156	A	C	Thr	G	Asp	G	Val	T	Ser	C	Ser	A	Lys	C	Thr	G	Val
			* those strains that participated (and whose MICs were measured) in this current study are highlighted in bold		** high MIC values are highlighted in bold.
